# Supplementary material for: Direct Nanopore Sequencing of Human Cytomegalovirus Genomes from High-Viral-Load Clinical Samples
Source: Viruses. 2023 May 26;15(6):1248. doi: 10.3390/v15061248 (PMC10303703; doi:10.3390/v15061248)
Supplement: Supplementary file 1 [file viruses-15-01248-s001.zip › Supplementary Table S2.xlsx]

## Sheet: Supplementary Table S2
Table S2. Differences between HCMV genome sequences determined on the Illumina (I) and ONT (N) platforms
aFeatures are described in relation to GenBank accessions OQ466312.1 (urine) and OQ466311.1 (lung); types are described as a substitution (sub), insertion or deletion (indel) or length variation in a polynucleotide tract (tract); protein-coding regions affected are indicated; differences in repeat regions (ab, b'a'c' and cba) are in blue font
bDifferences are specified as substitutions, indels or polynucleotide tract lengths (nt).
cSequence containing difference (in red font); number (no.) in the collated set of 265 genomes that contain the sequence; differences for which the count was greater for N are shaded in darker green.
Urine genome										Lung genome
Differencea			Genomeb		Sequencec		No.c			Differencea			Genomeb		Sequencec		No.c
Location	Type	Coding	I	N	I	N	I	N		Location	Type	Coding	I	N	I	N	I	N
103	G-tract		4	5	AGTTCCCAGGGGACGGCAGC	AGTTCCCAGGGGGACGGCAGC	92	3		52	G-tract		7	6	TTTTAGCGGGGGGGTGAAAA	TTTTAGCGGGGGGTGAAAA	29	0
2069	A-tract		10	11	CAAAGAAAAAAAAAAGGAAC	CAAAGAAAAAAAAAAAGGAAC	198	43		215	G-tract		5	6	AGTTCCCAGGGGGACGGCAG	AGTTCCCAGGGGGGACGGCAG	3	0
2743	T-tract		5	6	TTTTTTTCTTTTTGTAGTAA	TTTTTTTCTTTTTTGTAGTAA	260	0		359	G-tract		4	5	CCGGCCGAGGGGAGGGGGGG	CCGGCCGAGGGGGAGGGGGGG	82	0
4016	A-tract		13	12	AAATAAAAAAAAAAAAATAA	AAATAAAAAAAAAAAATAA	4	14		612	C-tract		4	5	CAGCCGCGCCCCGACACACC	CAGCCGCGCCCCCGACACACC	36	131
5763	C-tract		10	9	AAGTACCCCCCCCCCACAAT	AAGTACCCCCCCCCACAAT	138	40		2457	T-tract		9	8	CCAAGATTTTTTTTTGGTCT	CCAAGATTTTTTTTGGTCT	236	15
6910	C-tract		6	7	CTGTGGTCCCCCCGAGACGA	CTGTGGTCCCCCCCGAGACGA	82	0		2856	T-tract		9	10	AAGTTGTTTTTTTTTCTTTT	AAGTTGTTTTTTTTTTCTTTT	214	28
19459	C-tract	UL13	9	12	CTCGTTCCCCCCCCCGGATC	CTCGTTCCCCCCCCCCCCGGATC	14	0		3235	T-tract		7	8	TGTTTTCTTTTTTTACAGAA	TGTTTTCTTTTTTTTACAGAA	255	6
20436	C-tract		6	7	TTTATTTCCCCCCATCCCCG	TTTATTTCCCCCCCATCCCCG	233	1		5378	C-tract		11	10	CAATACCCCCCCCCCCACCC	CAATACCCCCCCCCCACCC	1	16
26166	G-tract		7	8	GGTACATGGGGGGGAACATC	GGTACATGGGGGGGGAACATC	206	0		5961	C-tract		11	8	GTACACCCCCCCCCCCACAA	GTACACCCCCCCCACAA	0	0
28393	A-tract		11	10	TCCGGAAAAAAAAAAACGAC	TCCGGAAAAAAAAAACGAC	17	62		6393	A-tract		8	9	TCTTAGAAAAAAAATACCCA	TCTTAGAAAAAAAAATACCCA	263	0
31467	C-tract	UL25	7	9	GCCAGGTCCCCCCCGACGAA	GCCAGGTCCCCCCCCCGACGAA	237	0		7092	C-tract		6	9	TAAATTACCCCCCTCCCCCT	TAAATTACCCCCCCCCTCCCCCT	165	0
31723	T-tract		11	12	TGTTGTTTTTTTTTTTAATG	TGTTGTTTTTTTTTTTTAATG	43	8		7800	G-tract		2	3	GAGAAGAAAGGAAAATTACC	GAGAAGAAAGGGAAAATTACC	201	0
31808	T-tract		11	12	CCGGGTTTTTTTTTTTCACG	CCGGGTTTTTTTTTTTTCACG	17	0		7977	T-tract		12	11	ATGATTTTTTTTTTTTGGGG	ATGATTTTTTTTTTTGGGG	0	0
41001	G-tract	UL32	6	7	GACGGTTGGGGGGATAGCCA	GACGGTTGGGGGGGATAGCCA	229	0		7989	G-tract		11	8	TTTTTGGGGGGGGGGGACCG	TTTTTGGGGGGGGACCG	0	0
44101	C-tract		4	5	CGCCATTTCCCCTCATATAC	CGCCATTTCCCCCTCATATAC	264	0		8114	G-tract		3	4	GTAACGTGAGGGAGATCATG	GTAACGTGAGGGGAGATCATG	262	0
64861	C-tract	UL48	5	6	CTCCTCCTCCCCCTCAGCGA	CTCCTCCTCCCCCCTCAGCGA	69	0		8752	C-tract	RL11	6	7	TACAGCACCCCCCTCACGCT	TACAGCACCCCCCCTCACGCT	197	0
91793	C-tract		5	6	TTTCCCATCCCCCTCTTTTT	TTTCCCATCCCCCCTCTTTTT	257	0		19760	C-tract	UL13	6	8	CCTCGTTCCCCCCTCCGGAT	CCTCGTTCCCCCCCCTCCGGAT	241	0
93074	C-tract		10	8	CGTAACCCCCCCCCCTCACC	CGTAACCCCCCCCTCACC	253	0		20734	C-tract		6	7	TTTATTTCCCCCCATCCCCG	TTTATTTCCCCCCCATCCCCG	233	1
93087	C-tract		9	10	CCCTCACCCCCCCCCTTCTC	CCCTCACCCCCCCCCCTTCTC	255	2		26509	G-tract	UL21A	7	8	GGCACATGGGGGGGAACATC	GGCACATGGGGGGGGAACATC	59	0
93691	C-tract		6	7	CGCCCTACCCCCCACCCTCC	CGCCCTACCCCCCCACCCTCC	223	9		27319	G-tract	UL22A	7	6	TCAGTCAGGGGGGGTCCACC	TCAGTCAGGGGGGTCCACC	216	0
93818	C-tract		3	5	GCCGGGGGTCCCTCCCCTCC	GCCGGGGGTCCCCCTCCCCCCC	203	0		27801	A-tract		10	11	CGGGGAAAAAAAAAAGGCAC	CGGGGAAAAAAAAAAAGGCAC	18	11
93822	C-tract		4	6	GGGTCCCTCCCCTCCCCCCG	GGGTCCCCCTCCCCCCCCCCCCCG	197	0		32067	T-tract		7	8	GTGTTTGTTTTTTTAATGTA	GTGTTTGTTTTTTTTAATGTA	27	0
93826	sub		T	C	GTCCCTCCCCTCCCCCCGCT	GTCCCCCTCCCCCCCCCCCCCGCT	197	0		36660	A-tract	UL29	6	5	ATTCGCCAAAAAAGTCGTTC	ATTCGCCAAAAAGTCGTTC	2	0
93906	G-tract		6	5	GCGGCCCGGGGGGACCCGAG	GCGGCCCGGGGGACCCGAG	206	0		37655	A-tract	UL30A	4	5	GGTGCGATAAAAGGCGGCAA	GGTGCGATAAAAAGGCGGCAA	263	0
93931	sub		A	C	GGGGCTTCCCACCCCCACCC	GGGGCTTCCCCCCCCCACCC	247	0		38092	indel	UL31		G	GTGGCGGCAACAGCGACGAG	GTGGCGGCAAGCAGCGACGAG	240	0
94049	C-tract		4	5	GCACCCTTCCCCTCCCCCCA	GCACCCTTCCCCCTCCCCCCCA	10	0		39487	T-tract	UL31	4	3	AGGACGCCTTTTACACGGGG	AGGACGCCTTTACACAGGGG	258	0
94054	C-tract		6	7	TTCCCCTCCCCCCACGGGGG	TTCCCCCTCCCCCCCACGGGGG	237	0		39494	indel	UL31		A	CCTTTTACACGGGGCTCAGC	CCTTTACACAGGGGCTCAGC	256	0
94177	T-tract		9	11	CCGGGCTTTTTTTTTCCGGC	CCGGGCTTTTTTTTTTTCCGGC	37	1		39730	C-tract	UL31	4	5	TCACGTCTCCCCATCCCTGA	TCACGTCTCCCCCATCCCTGA	174	0
96362	T-tract		9	10	TTTCTATTTTTTTTTACAAA	TTTCTATTTTTTTTTTACAAA	55	26		40309	G-tract	UL32	7	8	CGGAGACGGGGGGGCACTCT	CGGAGACGGGGGGGGCACTCT	265	0
96952	A-tract		10	11	ATCTGAAAAAAAAAACTGCC	ATCTGAAAAAAAAAAACTGCC	82	35		40862	C-tract	UL32	3	4	CAGTTTGGTCCCTTAAAGCC	CAGTTTGGTCCCCAAAGCC	265	0
97927	G-tract		4	5	CCGGGAGAGGGGACGTCGGG	CCGGGAGAGGGGGACGTCGGG	242	0		40865	indel	UL32	TT		TTTGGTCCCTTAAAGCCCAA	TTTGGTCCCCAAAGCCCAA	265	0
98403	C-tract		7	8	ACACGTTCCCCCCCAATCTT	ACACGTTCCCCCCCCAATCTT	176	2		40942	G-tract	UL32	4	5	GCCTCCGAGGGGTGGTGGAC	GCCTCCGAGGGGGTGGTGGAC	260	0
98634	A-tract		9	10	AGAGAGAAAAAAAAACACCA	AGAGAGAAAAAAAAAACACCA	76	12		42100	A-tract	UL32	5	4	GCGCGCCCAAAAAGGTGTGC	GCGCGCCCAAAAGGTGTGC	256	0
102080	G-tract	UL70	5	6	GGCAGTAAGGGGGTGACGTG	GGCAGTAAGGGGGGTGACGTG	261	0		43085	G-tract		7	6	AAAGGGAGGGGGGGTAGTTT	AAAGGGAGGGGGGTAGTTT	101	4
110713	G-tract	UL75	4	5	AGGTAGGAGGGGAGGCCTGG	AGGTAGGAGGGGGAGGCCTGG	135	0		47232	T-tract	UL35	5	6	GCGAGCTCTTTTTCTTCTCC	GCGAGCTCTTTTTTCTTCTCC	239	0
114952	G-tract	UL79	7	8	GGAGGATGGGGGGGACCGGG	GGAGGATGGGGGGGGACCGGG	256	0		50536	G-tract		4	5	CACACGCAGGGGAAACCAGC	CACACGCAGGGGGAAACCAGC	98	0
115289	G-tract	UL79	4	5	AGGTCTTCGGGGAAAACGAC	AGGTCTTCGGGGGAAAACGAC	261	0		51230	G-tract	UL38	7	6	AGAGGACGGGGGGGTGGTGG	AGAGGACGGGGGGTGGTGG	254	0
116911	T-tract	UL80	6	7	AAGACGCTTTTTTCTCGCTA	AAGACGCTTTTTTTCTCGCTA	256	0		52010	C-tract	UL38	6	7	GATCAGTCCCCCCACGTCCA	GATCAGTCCCCCCCACGTCCA	265	0
121767	A-tract		9	10	TATTACAAAAAAAAAGAGGC	TATTACAAAAAAAAAAGAGGC	115	17		52041	indel	UL38	C		TGTCGCCACTCGGCCTCGTC	TGTCGCCACTGGCCTCGTC	257	0
138017	A-tract		10	11	ACAACAAAAAAAAAAGAGGA	ACAACAAAAAAAAAAAGAGGA	107	17		53064	C-tract		4	5	CCTCTTAACCCCTCCTCCCT	CCTCTTAACCCCCTCCTCCCT	218	2
140998	A-tract		11	12	TTATTAAAAAAAAAAACACA	TTATTAAAAAAAAAAAACACA	41	15		61361	G-tract	UL47	2	3	GGACAAAGCGGAGGCGTTAA	GGACAAAGCGGGAGGCGTTAA	265	0
145428	C-tract	UL99	7	8	CCCCGGTCCCCCCCGTCCAG	CCCCGGTCCCCCCCCGTCCAG	250	1		65162	A-tract	UL48	6	5	GACGTCCAAAAAACTGGCCA	GACGTCCAAAAACTGGCCA	0	0
145727	A-tract		10	12	TTAATAAAAAAAAAAGTATG	TTAATAAAAAAAAAAAGTATG	92	7		65187	C-tract	UL48	5	6	CTCCTCCTCCCCCTCAGCGA	CTCCTCCTCCCCCCTCAGCGA	69	0
149865	T-tract		10	11	GCGTGTTTTTTTTTTCTATG	GCGTGTTTTTTTTTTTCTATG	62	16		73515	G-tract	UL50	5	4	GAGGAGGAGGGGGAGATGCG	GAGGAGGAGGGGAGATGCG	260	0
155829	G-tract		12	13	GTGCGGGGGGGGGGGGAGAC	GTGCGGGGGGGGGGGGGAGAC	1	0		74773	C-tract	UL52	5	6	CGTTTCTTCCCCCGACCAGC	CGTTTCTTCCCCCCGACCAGC	244	0
156379	A-tract		9	10	GGAAAGAAAAAAAAAGAGTT	GGAAAGAAAAAAAAAAGAGTT	46	0		75979	G-tract	UL52	6	5	CACCAGCGGGGGGTTCAGCG	CACCAGCGGGGGTTCAGCG	256	0
156803	T-tract		6	7	CGTTTTCTTTTTTCTTTTTA	CGTTTTCTTTTTTTCTTTTTA	265	0		79567	C-tract	UL54	2	1	CTGCCGGAGCCGGGTGAAAC	CTGCCGGAGCGGGTGAAAC	104	0
158489	C-tract		6	5	TCTTCCTCCCCCCTAACCCC	TCTTCCTCCCCCTAACCCC	264	0		81658	T-tract		11	10	GTCTGTTTTTTTTTTTCTTC	GTCTGTTTTTTTTTTCTTC	32	74
159005	T-tract		10	11	TGATCTTTTTTTTTTCTTAA	TGATCTTTTTTTTTTTCTTAA	192	26		85490	C-tract	UL56	4	5	CCCATTCGCCCCTCCCCCTA	CCCATTCGCCCCCTCCCCCTA	215	0
160013	T-tract		9	10	ACCACCTTTTTTTTTAGAGA	ACCACCTTTTTTTTTTAGAGA	38	79		87143	G-tract		5	6	CGGGCGACGGGGGCTCGGAG	CGGGCGACGGGGGGCTCGGAG	255	0
160105	A-tract		9	10	GCAATGAAAAAAAAATTTCG	GCAATGAAAAAAAAAATTTCG	159	71		87676	C-tract	UL57	2	3	GGTCGTGCACCTCCCCCCCG	GGTCGTGCACCCTCCCCCCCCG	230	0
169879	A-tract		8	9	ATGTATAAAAAAAAGCTACT	ATGTATAAAAAAAAAGCTACT	61	0		87679	C-tract	UL57	7	8	TGCACCTCCCCCCCGGCGGC	TGCACCCTCCCCCCCCGGCGGC	233	0
177533	A-tract		10	11	AAGACAAAAAAAAAAGCCTA	AAGACAAAAAAAAAAAGCCTA	120	69		92738	C-tract		4	5	TAAAATGACCCCTCCCTAGA	TAAAATGACCCCCTCCCTAGA	58	0
193904	C-tract		6	7	CCGCACACCCCCCGGCCCCG	CCGCACACCCCCCCGGCCCCG	20	0		92901	G-tract		7	6	GACCCTAGGGGGGGAGTGTC	GACCCTAGGGGGGAGTGTC	21	188
194444	C-tract		4	5	GCTGCCGTCCCCTGGGAACT	GCTGCCGTCCCCCTGGGAACT	94	3		92932	C-tract		5	4	CGTGCACGCCCCCTTACTTA	CGTGCACGCCCCTTACTTA	152	0
202233	T-tract		10	11	CGGCCTTTTTTTTTTATAAA	CGGCCTTTTTTTTTTTATAAA	40	9		93330	C-tract		10	6	CGTAACCCCCCCCCCTCACC	CGTAACCCCCCTCACC	253	0
219942	G-tract	US24	6	7	AGCCCTTGGGGGGACCCAAG	AGCCCTTGGGGGGGACCCAAG	242	0		93351	indel			TCCCCCCC	ACCCCCCCCCTTCTCCTCCG	ACCCCCCCCCTCCCCCCCTTCTCCTCCG	256	0
225821	T-tract	US29	8	7	ACCAACTTTTTTTTCTCTCA	ACCAACTTTTTTTCTCTCA	263	0		93546	G-tract		4	5	TATAAGGAGGGGTGAACCAG	TATAAGGAGGGGGTGAACCAG	115	0
230504	G-tract		12	13	CCATGGGGGGGGGGGGCAGA	CCATGGGGGGGGGGGGGCAGA	13	11		93569	indel		CGCAT		CCCCGGTGCGCATGCGCGGG	CCCCGGTGGGCGGG	191	0
231399	G-tract		12	16	GGGTGGGGGGGGGGGGATGA	GGGTGGGGGGGGGGGGGGGGATGA	0	0		93575	indel		C		GGTGCGCATGCGCGGGCCAG	GGTGGGCGGGCCAG	120	0
234267	G-tract		7	6	TTGTTGCGGGGGGGTGAAAA	TTGTTGCGGGGGGTGAAAA	0	0		93866	C-tract		6	7	CCCGCCGCCCCCCGGCGCAG	CCCGCCGCCCCCCCGGCGCAG	255	1
234318	G-tract		4	5	AAGTTCCCAGGGGACGGCAGC	AAGTTCCCAGGGGGACGGCAGC	90	3		94057	sub		G	T	GGCCCGCTCCGGACCTCGGC	GGCCCGCTCCTGACCTCGGC	230	0
										94083	C-tract		6	8	CTTCCCTCCCCCCGCTCGAC	CTTCCCTCCCCCCCCGCTCGAC	0	0
										94095	C-tract		6	7	CGCTCGACCCCCCATCCGAC	CGCTCGACCCCCCCATCCGAC	240	2
										94160	sub		C	G	CGTCCGCGGCCCGGGGGGGA	CGTCCGCGGCGCCGGGGGGA	1	0
										94162	sub		G	C	TCCGCGGCCCGGGGGGGACC	TCCGCGGCGCCGGGGGGACC	1	0
										94391	C-tract		4	5	ACCCAGCTCCCCTTCCCGGC	ACCCAGCTCCCCCTTCCCGGC	254	0
										94758	C-tract		4	5	GTGACGCTCCCCTCCCCCAC	GTGACGCTCCCCCTCCCCCAC	74	0
										94839	C-tract		6	8	CTCCCCTCCCCCCATCGGCC	CTCCCCTCCCCCCCCATCGGCC	233	0
										95300	A-tract		13	14	GGCCAAAAAAAAAAAAATCG	GGCCAAAAAAAAAAAAAATCG	0	0
										95698	G-tract		4	5	TTGGAGGAGGGGCGAGTCGC	TTGGAGGAGGGGGCGAGTCGC	239	0
										96429	A-tract		6	7	TGAGAAGAAAAAACTCTCCA	TGAGAAGAAAAAAACTCTCCA	0	0
										98192	C-tract		6	7	GCCTCTTCCCCCCTCCGGGA	GCCTCTTCCCCCCCTCCGGGA	261	0
										98683	C-tract		7	6	ACACGTTCCCCCCCAATCTT	ACACGTTCCCCCCAATCTT	176	0
										98802	T-tract		12	14	TTTGTTTTTTTTTTTTACGG	TTTGTTTTTTTTTTTTTTACGG	48	4
										98913	A-tract		9	10	AGAGAGAAAAAAAAACACCA	AGAGAGAAAAAAAAAACACCA	76	12
										98995	indel		T		TACCAAGGAGTGTGTGTAAC	TACCAAGGAGGTGTGTAAC	23	0
										99069	T-tract		10	9	TTCACTTTTTTTTTTAGTCA	TTCACTTTTTTTTTAGTCA	18	1
										100996	G-tract	UL69	4	5	GGGTGGAAGGGGAGGAGGAT	GGGTGGAAGGGGGAGGAGGAT	246	0
										101647	sub	UL70	C	T	TTGACGGCCACGCAGCAGGC	TTGACGGCCATGCAGCAGGC	222	1
										102357	G-tract	UL70	5	6	GGCAGTAAGGGGGTGACGTG	GGCAGTAAGGGGGGTGACGTG	261	0
										103243	G-tract	UL70	6	5	GCCGAGTGGGGGGATTCGTC	GCCGAGTGGGGGATTCGTC	259	0
										103820	G-tract	UL70	2	3	CGAGGGCGAGGTGGGGCAGA	CGAGGGCGAGGGTGGGGCAGA	252	0
										104846	G-tract	UL71	4	3	GCGAGGACGGGGAAACGGTT	GCGAGGACGGGAAACGGTT	26	0
										105302	A-tract	UL71	5	6	GCGTGAAGAAAAAGAAACCC	GCGTGAAGAAAAAAGAAACCC	263	0
										105982	G-tract	UL72	4	3	ACAAAACAGGGGAAAACGCC	ACAAAACAGGGAAAACGCC	254	0
										111537	G-tract	UL76	1	2	ATCAGTCCGTGCGGTGGCAC	ATCAGTCCGTGGCGGTGGCAC	249	0
										113207	G-tract	UL77	6	7	ATTGCCCGGGGGGCGCGCGG	ATTGCCCGGGGGGGCGCGCGG	80	0
										115241	G-tract	UL79	7	8	GGAGGATGGGGGGGACCGGG	GGAGGATGGGGGGGGACCGGG	256	0
										116207	indel	UL80		ACGCG	CGCGCAGGGCCAGGGACAGC	CGCGCAGGGCACGCGCAGGGACAGC	197	0
										116311	T-tract	UL80	6	5	GACGGTCTTTTTTGCCTGGG	GACGGTCTTTTTGCCTGGG	237	0
										118227	T-tract		8	5	CCTCTCTTTTTTTTCTACAC	CCTCTCTTTTTCTTTTTTCTACAC	95	0
										118234	indel			CTTTTTT	TCTTTTTTTTCTACACCATG	TCTTTTTCTTTTTTCTACACCATG	29	0
										118723	G-tract	UL82	6	7	TCGGACAGGGGGGTCGGCGT	TCGGACAGGGGGGGTCGGCGT	177	0
										121077	T-tract	UL83	5	6	TTATCATATTTTTGGGACAC	TTATCATATTTTTTGGGACAC	261	0
										126240	sub	UL86	C	A	CTGTGGGTAGCGGGAAACCA	CTGTGGGTAGAGGGAAACCA	233	0
										126636	G-tract	UL86	5	4	GAGTCTTCGGGGGTGACGCC	GAGTCTTCGGGGTGACGCC	157	0
										127008	G-tract	UL86	6	5	TAACGAAGGGGGGCCACAGC	TAACGAAGGGGGCCACAGC	230	0
										131936	C-tract	UL87	5	6	CATCCCCTCCCCCATTGTGT	CATCCCCTCCCCCCATTGTGT	256	0
										136421	indel	UL93	T		CAGCTGCGCCTGGACGTAAA	CAGCTGCGCCGGACGTAAA	230	0
										137990	C-tract	UL94	3	2	CCCTGTGGGCCCATGACGCA	CCCTGTGGGCCATGACGCA	263	0
										138031	T-tract	UL94	6	7	CCGCGACTTTTTTCTGTGAG	CCGCGACTTTTTTTCTGTGAG	255	0
										138298	A-tract		8	7	AACAACAAAAAAAAGGAGGA	AACAACAAAAAAAGGAGGA	41	22
										144607	indel	UL98	C		CACGCTCAAGCGCGCGCGCC	CACGCTCAAGGCGCGCGCC	244	0
										145912	T-tract		10	8	TATTATTTTTTTTTTGTGTG	TATTATTTTTTTTGTGTG	49	23
										145935	C-tract		5	6	TGTTTGCGCCCCCGTGTGTC	TGTTTGCGCCCCCCGTGTGTC	245	0
										150136	T-tract		9	10	TGCGTGTTTTTTTTTCTATG	TGCGTGTTTTTTTTTTCTATG	161	62
										152904	C-tract	UL104 UL105	3	4	AGGTCAAGTCCCTCTCGCGC	AGGTCAAGTCCCCTCTCGCGC	256	0
										157686	A-tract		6	5	ATTCACCAAAAAACAACAGC	ATTCACCAAAAACAACAGC	251	0
										157731	A-tract		12	13	AAGTAAAAAAAAAAAAGATG	AAGTAAAAAAAAAAAAAGATG	23	9
										158745	C-tract		6	5	TCTTCCTCCCCCCTAACCCC	TCTTCCTCCCCCTAACCCC	264	0
										158797	T-tract		10	11	GCTTGTTTTTTTTTTCTTTT	GCTTGTTTTTTTTTTTCTTTT	169	56
										158980	G-tract		4	5	AAGATGATGGGGAGAGGAGG	AAGATGATGGGGGAGAGGAGG	264	0
										159257	T-tract		10	9	TGATCTTTTTTTTTTCTTAA	TGATCTTTTTTTTTCTTAA	192	40
										160075	A-tract		10	9	GGACGAAAAAAAAAATTCGT	GGACGAAAAAAAAATTCGT	12	238
										160455	A-tract		11	10	AATTGAAAAAAAAAAATTGA	AATTGAAAAAAAAAATTGA	35	151
										160589	T-tract	UL111A	6	5	GATCGTCTTTTTTCTAGGCG	GATCGTCTTTTTCTAGGCG	251	0
										163036	C-tract	UL112	5	6	TGCGATCTCCCCCTGGTTTC	TGCGATCTCCCCCCTGGTTTC	265	0
										164249	G-tract	UL114	3	4	CGTTGTTGAGGGAGGGCGGC	CGTTGTTGAGGGGAGGGCGGC	245	0
										167436	indel	UL117		AGG	GAGGAGGAGGTGGTGGTGGT	GAGGAGGAGGAGGTGGTGGTGGT	8	0
										170034	G-tract	UL121	5	6	CCTGGATTGGGGGAGCAGAT	CCTGGATTGGGGGGAGCAGAT	16	0
										172469	indel	UL123	GA		TAAGAGAGAGATGCCCCCGT	TAAGAGAGATGCCCCCGT	100	0
										174119	C-tract	UL124	3	4	GAACACGTACCCGAGATTCG	GAACACGTACCCCGAGATTCG	263	0
										174346	G-tract		4	5	CACCAATAGGGGTGTGGTCA	CACCAATAGGGGGTGTGGTCA	5	0
										175998	G-tract		6	7	AGGGGAAGGGGGGTACAAAA	AGGGGAAGGGGGGGTACAAAA	95	20
										176543	C-tract		3	2	TTCAAAATTCCCTGCGCGCG	TTCAAAATTCCTGCGCGCG	257	0
										176766	A-tract	UL130	5	4	TGCGCTCCAAAAATCTTGGC	TGCGCTCCAAAATCTTGGC	265	0
										177003	G-tract	UL130	5	6	AATTGCAAGGGGGACCGTGG	AATTGCAAGGGGGGACCGTGG	212	0
										177013	G-tract	UL130	7	6	GGACCGTGGGGGGGAGGGAT	GGACCGTGGGGGGAGGGAT	8	0
										187235	C-tract	UL138	2	3	AAGACACTTCCTCCCAACGG	AAGACACTTCCCTCCCAACGG	226	0
										189627	G-tract	UL133	6	5	GCATGGCGGGGGGAGGCGTG	GCATGGCGGGGGAGGCGTG	6	0
										189828	indel	UL133	C		CCTCCGACGGCGGGGGGACG	CCTCCGACGGGGGGGGACG	226	0
										193204	indel	UL150		C	TGGTATTTCTTTTTTCTTGT	TGGTATTTCTCTTTTTCTTGT	79	0
										193859	G-tract		6	7	TAGAAGCGGGGGGATGAAGA	TAGAAGCGGGGGGGATGAAGA	14	0
										194166	C-tract		5	7	CAACGTCACCCCCTGTCCCC	CAACGTCACCCCCCCTGTCCCC	11	0
										194374	C-tract		1	3	GTCCTCGCCGCGCTTACGTC	GTCCTCGCCGCCCGCTTACGTC	0	0
										194677	C-tract		10	13	GCGAGCCCCCCCCCCTCCCC	GCGAGCCCCCCCCCCCCCCCCCC	35	0
										194687	sub		T	C	CCCCCCCCCCTCCCCTCGGC	CCCCCCCCCCCCCCCCCCTCGGC	66	0
										194804	indel		T		TTGCTTTTCGTGTGTCCCCA	TTGCTTTTCGGTGTCCCCA	33	0
										194914	C-tract		1	2	GCGCACGCCGCTTTTATTCG	GCGCACGCCGCCTTTTATTCG	10	0
										194992	C-tract		7	6	CTTTTCACCCCCCCGCTAAA	CTTTTCACCCCCCGCTAAA	0	0
										195009	C-tract		7	6	AAAAACACCCCCCCGCCCCT	AAAAACACCCCCCGCCCCT	181	3
										195428	G-tract	IRS1	5	4	GGGCCGTCGGGGGTTGGTTC	GGGCCGTCGGGGTTGGTTC	17	0
										196126	C-tract	IRS1	4	3	CGTGGGCACCCCGCGCGCGA	CGTGGGCACCCGCGCGCGA	206	0
										196644	sub	IRS1	G	A	CGCCGCCGGCGGGAGCGCGA	CGCCGCCGGCAGGAGCGCGA	147	0
										197256	C-tract	IRS1	5	6	AACCTCCACCCCCATCTCGC	AACCTCCACCCCCCATCTCGC	253	0
										198591	C-tract		4	5	GCCGCATGCCCCTGCCGCCC	GCCGCATGCCCCCTGCCGCCC	258	0
										200756	G-tract		5	6	GGGCATGAGGGGGTTCGGGT	GGGCATGAGGGGGGTTCGGGT	12	0
										205620	G-tract	US11	5	6	TGGTGGCAGGGGGAAAAGTA	TGGTGGCAGGGGGGAAAAGTA	233	0
										206125	G-tract		3	4	AGTGACGTCGGGAGAACACG	AGTGACGTCGGGGAGAACACG	232	0
										207633	G-tract	US13	4	5	ACGTCGTCGGGGTGCCTTTC	ACGTCGTCGGGGGTGCCTTTC	254	0
										209683	G-tract	US15	6	5	GGATCCCGGGGGGCACGTAG	GGATCCCGGGGGCACGTAG	262	0
										209946	A-tract	US16	8	7	GATCAGAAAAAAAAGGGAAA	GATCAGAAAAAAAGGGAAA	264	0
										217678	C-tract	US23	4	5	TGCGTCTTCCCCTCCTCTTC	TGCGTCTTCCCCCTCCTCTTC	25	0
										226431	T-tract	US29	8	7	ACCAACTTTTTTTTCTCTCA	ACCAACTTTTTTTCTCTCA	263	0
										231121	G-tract		13	10	TGGTGGGGGGGGGGGGGCAG	TGGTGGGGGGGGGGCAG	4	0
										231347	G-tract		11	10	ACAGCGGGGGGGGGGGCAGG	ACAGCGGGGGGGGGGCAGG	2	0
										231643	G-tract		11	10	ACGACGGGGGGGGGGGCGCG	ACGACGGGGGGGGGGCGCG	7	2
										234046	G-tract	TRS1	4	2	TACCCGGAGGGGCGCCCGGC	TACCCGGAGGCGCCCGGC	202	0
										234599	G-tract		7	6	GAGGGGCGGGGGGGTGTTTT	GAGGGGCGGGGGGTGTTTT	226	3
										234793	indel		CG		ACGGCAGCGCGGGTCCCTGG	ACGGCAGCGGGTCCCTGG	152	0
										234817	indel		G		CACACGAAAAGCAACGCCCG	CACACGAAAACCGCCCG	18	0
										234819	indel		AA		ACGAAAAGCAACGCCCGGGG	ACGAAAACCGCCCGGGG	17	0
										234923	G-tract		4	5	CCGGCCGAGGGGAGGGGGGG	CCGGCCGAGGGGGAGGGGGGG	82	0
